# Supplementary material for: Convolutional Neural Network-Based Compound Fingerprint Prediction for Metabolite Annotation
Source: Metabolites. 2022 Jun 29;12(7):605. doi: 10.3390/metabo12070605 (PMC9316655; doi:10.3390/metabo12070605)
Supplement: Supplementary file 1 [file metabolites-12-00605-s001.zip]

Archive with 1 entries (1 files):
- metabolites-1758364-supplementary.pdf
